# Supplementary material for: Novel Type I/II Carbazole/Benzindole Photosensitizers Achieve Chemo-Photodynamic Synergistic Therapy for Suppressing Solid Tumors and Drug-Resistant Bacterial Infections
Source: Molecules. 2025 Jun 12;30(12):2560. doi: 10.3390/molecules30122560 (PMC12195977; doi:10.3390/molecules30122560)
Supplement: Supplementary file 1 [file molecules-30-02560-s001.zip]

Archive with 1 entries (1 files):
- molecules-3660826-supplementary.pdf
